# Supplementary material for: Development of Measures of Perceived Neighborhood Environmental Attributes Influencing, and Perceived Barriers to Engagement in, Healthy Behaviors for Older Chinese Immigrants to Australia
Source: Int J Environ Res Public Health. 2021 Apr 24;18(9):4531. doi: 10.3390/ijerph18094531 (PMC8123107; doi:10.3390/ijerph18094531)
Supplement: Supplementary file 1 [file ijerph-18-04531-s001.zip]

Archive with 1 entries (1 files):
- ijerph-1179014-SI.pdf
